# Supplementary material for: Job design and behavioural outcome of employees in agricultural research training, Ibadan, Nigeria
Source: Data Brief. 2018 Jun 28;19:1880–7. doi: 10.1016/j.dib.2018.06.073 (PMC6141367; doi:10.1016/j.dib.2018.06.073)
Supplement: Supplementary file 3 — Supplementary material [file mmc3.xlsx]

## Sheet: Sheet1
	Gender	Age	Marital Status	education	experience	SV1	SA1	TI1	TM1	TS1	SA2	SV2	FM2	TS2	SA3	SV3	TI2	FM3	TI3	TS3	EBO1	EBO2	EBO3	EBO4	EBO5	EBO6	EBO7	EBO8	EBO9	EBO10	EBO11	EBO12	EBO13	EBO14	EBO15	EBO16	EBO17	EBO18	EBO19	EBO20	SKILL_VARIETY	TASK IDENTITY	TASK SIG	SENSE AUTONOMY	FEEDBACK MECH	EMP B. OUTCOMES	JOB DESIGN	DEMO XTERISTICS
	1	3	2	4	3	5	6	3	4	5	6	5	4	7	6	5	6	7	6	4	4	6	4	2	4	4	5	2	4	3	5	5	1	4	6	3	6	7	5	6	5	5	5.33	6	5	4.3	5.27	2.6
	2	2	2	4	2	6	6	6	5	3	3	7	3	5	7	7	6	3	7	6	3	4	2	3	3	3	3	3	3	7	7	6	6	7	7	6	6	6	7	3	6.67	6.33	4.67	5.33	3.67	4.75	5.33	2.4
	1	2	2	3	2	6	7	7	6	3	5	6	3	3	7	7	6	5	7	3	3	3	3	7	7	7	5	5	5	6	6	6	4	3	3	3	7	7	6	7	6.33	6.67	3	6.33	4.67	5.15	5.4	2
	1	2	1	5	2	1	3	2	5	7	5	7	4	1	6	5	6	5	7	6	6	1	2	7	7	5	3	6	7	6	5	5	7	5	6	7	5	5	6	7	4.33	5	4.67	4.67	4.67	5.4	4.67	2.2
	2	2	1	6	3	2	4	5	5	2	5	5	2	4	5	6	3	2	4	6	2	4	5	3	2	5	4	3	2	4	5	3	3	4	1	2	1	2	4	1	4.33	4	4	4.67	3	3	4	2.8
	1	3	2	4	4	1	3	4	7	6	7	5	6	5	7	5	6	7	6	7	1	4	3	6	7	5	2	1	7	2	3	7	6	4	2	3	6	5	7	7	3.67	5.33	6	5.67	6.67	4.4	5.47	2.8
	1	3	2	5	4	3	5	4	2	5	3	6	2	1	6	2	5	4	4	5	4	5	2	5	4	1	5	2	3	4	6	2	1	4	2	3	6	3	5	3	3.67	4.33	3.67	4.67	2.67	3.5	3.8	3
	2	2	1	5	3	2	4	5	5	2	5	5	4	2	4	2	3	4	5	2	1	6	2	7	5	7	6	3	7	6	5	4	2	3	3	2	7	5	4	2	3	4.33	2	4.33	4.33	4.35	3.6	2.6
	2	3	1	4	3	4	6	2	6	7	4	2	5	2	7	1	4	6	6	1	6	6	4	5	7	3	3	2	2	1	5	2	6	7	3	4	6	3	5	7	2.33	4	3.33	5.67	5.67	4.35	4.2	2.6
	2	2	1	4	2	1	2	2	2	1	1	2	1	3	1	3	1	3	1	1	1	1	1	2	2	2	2	3	6	1	2	1	3	1	3	4	4	5	6	7	2	1.33	1.67	1.33	2	2.85	1.67	2.2
	2	2	2	4	2	1	2	3	1	1	2	1	2	1	2	1	2	1	2	2	2	1	2	1	3	1	3	1	3	4	1	3	1	3	3	3	1	3	4	7	1	2.33	1.33	2	1.33	2.5	1.6	2.4
	1	2	1	3	2	1	2	3	2	1	1	2	1	3	1	3	1	3	1	1	1	1	1	1	2	2	3	4	1	3	4	1	2	1	1	2	3	4	5	7	2	1.67	1.67	1.33	2	2.45	1.73	1.8
	2	1	1	3	1	3	7	2	4	1	1	1	5	2	2	7	6	3	3	7	5	7	2	3	1	1	3	2	5	3	4	5	6	6	7	2	4	2	1	1	3.67	3.67	3.33	3.33	4	3.5	3.6	1.6
	2	1	1	3	1	7	4	5	1	3	5	1	3	1	7	4	5	5	1	6	6	3	4	4	4	5	2	1	3	3	4	1	7	7	5	6	5	5	4	7	4	3.67	3.33	5.33	3	4.3	3.87	1.6
	1	2	2	4	2	3	1	7	1	2	4	5	6	2	1	3	7	5	7	4	7	7	5	1	1	1	2	3	3	7	1	3	7	7	5	2	6	5	2	7	3.67	7	2.67	2	4	4.1	3.87	2.2
	1	3	2	5	4	4	3	4	4	4	3	3	3	2	1	7	3	6	7	4	5	1	5	4	2	6	1	1	3	5	4	5	3	2	1	1	5	1	5	7	4.67	4.67	3.33	2.33	4.33	3.35	3.87	3
	1	2	2	4	3	4	3	4	4	4	3	2	2	4	7	4	3	6	4	3	2	2	3	3	4	4	1	4	5	7	1	3	4	5	5	4	4	4	4	4	3.33	3.67	3.67	4.33	4	3.65	3.8	2.4
	1	3	2	6	4	4	3	4	4	4	3	2	2	4	7	5	4	6	4	3	2	2	3	3	3	4	1	4	5	7	1	3	4	5	5	4	4	4	4	4	3.67	4	3.67	4.33	4	3.6	3.93	3.2
	2	2	1	4	2	5	5	4	5	5	5	4	4	6	4	5	5	4	5	5	6	6	6	1	1	6	1	1	1	4	6	1	1	3	3	3	3	1	1	7	4.67	4.67	5.33	4.67	4.33	3.1	4.73	2.2
	2	3	4	4	2	1	2	3	4	5	6	7	1	2	3	4	6	5	1	4	3	3	4	5	5	5	6	6	6	6	6	6	4	5	5	5	6	6	5	5	4	3.33	3.67	3.67	3.33	5.1	3.6	3
	2	3	2	4	2	4	7	6	5	4	6	7	6	4	5	6	1	6	4	7	4	6	7	6	4	5	6	7	5	3	1	4	2	5	7	6	3	3	7	5	5.67	3.67	5	6	5.67	4.8	5.2	2.6
	2	3	3	1	1	1	4	6	4	3	2	5	4	6	6	6	6	5	7	6	6	7	4	2	1	3	4	3	4	5	6	6	7	4	4	5	4	5	6	7	4	6.33	5	4	4.33	4.65	4.73	2
	2	3	1	5	2	1	3	4	5	4	3	4	3	3	4	5	3	4	1	4	1	5	2	4	3	2	5	3	1	6	6	7	4	6	4	3	5	4	6	4	3.33	2.67	3.67	3.33	4	4.05	3.4	2.6
	1	2	2	4	2	6	7	5	6	5	4	5	6	7	6	5	6	7	7	6	6	7	6	7	4	3	1	3	4	3	3	2	4	3	4	3	2	4	5	6	5.33	6	6	5.67	6.33	4	5.87	2.2
	2	2	1	4	2	5	1	2	5	5	5	4	5	4	4	5	5	5	2	3	5	4	2	7	2	6	2	2	2	1	5	2	2	7	6	2	2	3	1	7	4.67	3	4	3.33	5	3.5	4	2.2
	2	2	1	4	2	5	3	2	4	4	4	3	4	3	3	4	4	4	2	3	5	4	2	7	2	6	2	2	2	1	5	2	2	6	5	2	2	4	1	6	4	2.67	3.33	3.33	4	3.4	3.47	2.2
	1	4	2	5	4	4	6	7	5	4	6	4	7	6	4	3	5	6	7	4	4	4	5	6	7	5	3	4	7	5	7	3	4	6	7	5	7	6	4	7	3.67	6.33	4.67	5.33	6	5.3	5.2	3.2
	2	3	2	5	3	4	5	6	5	4	6	7	5	6	7	5	4	6	7	6	5	6	7	6	5	6	7	5	4	5	6	7	6	5	4	6	7	5	6	7	5.33	5.67	5.33	6	5.33	5.75	5.53	3
	2	2	2	4	2	4	5	3	3	7	4	5	6	3	7	4	5	6	4	2	7	3	7	3	5	4	5	7	5	6	4	3	5	4	6	7	6	5	3	4	4.33	4	4	5.33	5	4.95	4.53	2.4
	1	2	2	3	2	4	5	5	5	5	5	5	6	5	3	6	7	7	4	5	7	7	7	6	5	6	6	5	6	7	2	6	4	3	3	6	5	6	5	6	5	5.33	5	4.33	6	5.4	5.13	2
	2	3	2	4	2	4	7	6	5	7	6	4	5	7	6	5	4	7	7	5	5	4	7	6	3	5	3	5	7	4	6	3	5	7	3	5	6	7	4	6	4.33	5.67	6.33	6.33	5.67	5.05	5.67	2.6
	1	3	1	4	2	1	2	2	3	2	4	4	5	5	6	6	5	5	4	6	5	6	7	3	5	6	3	4	5	4	6	2	1	2	5	4	5	4	5	6	3.67	3.67	4.33	4	4.33	4.4	4	2.2
	2	3	2	5	3	4	5	7	6	5	3	4	1	6	7	3	5	7	4	4	4	5	7	3	5	6	7	3	4	6	7	5	4	7	6	4	5	7	5	6	3.67	5.33	5	5	4.67	5.3	4.73	3
	2	3	1	4	1	1	2	1	2	3	2	1	2	2	2	2	1	2	1	2	1	2	1	1	1	2	1	2	1	1	2	2	1	2	2	2	1	2	3	6	1.33	1	2.33	2	2	1.8	1.73	2.2
	2	2	1	4	1	1	1	2	3	4	5	2	4	3	5	1	4	2	2	1	1	2	1	3	4	1	4	2	4	1	1	3	4	1	2	2	3	2	3	2	1.33	2.67	2.67	3.67	3	2.3	2.67	2
	2	2	1	4	2	1	2	1	1	2	1	2	1	2	5	6	7	1	1	2	1	2	1	3	5	5	3	1	3	4	3	5	3	4	5	3	4	6	7	2	3	3	2	2.67	1	3.5	2.33	2.2
	1	3	2	4	2	5	3	2	1	1	2	1	1	1	1	1	1	1	1	1	1	2	1	2	4	3	2	1	1	1	1	1	1	1	2	1	2	2	1	2	2.33	1.33	1	2	1	1.6	1.53	2.4
	2	3	1	4	2	1	1	2	1	4	1	1	4	1	1	2	1	2	1	1	3	1	1	1	1	1	2	6	1	1	5	4	6	4	5	4	6	4	6	4	1.33	1.33	2	1	2.33	3.3	1.6	2.4
	1	3	3	5	2	4	5	5	4	3	3	4	3	3	5	4	1	2	4	4	5	6	6	4	3	1	4	4	4	3	3	2	2	5	5	4	5	3	2	1	4	3.33	3.33	4.33	3	3.6	3.6	2.8
	2	3	2	5	3	2	2	4	5	6	5	4	5	3	2	2	2	5	4	2	4	3	3	4	4	4	5	3	3	4	4	4	1	2	2	3	4	5	6	3	2.67	3.33	3.67	3	5	3.55	3.53	3
	2	4	3	6	4	5	6	7	6	5	7	5	4	6	7	6	4	7	4	7	6	4	7	6	5	5	6	7	5	3	4	6	1	4	1	5	6	7	7	7	5.33	5	6	6.67	5.67	5.1	5.73	3.8
	2	4	3	5	3	6	6	5	2	2	3	4	5	6	7	5	5	6	1	5	1	2	3	4	4	4	4	4	4	4	7	6	6	5	6	6	6	6	5	6	5	3.67	4.33	5.33	4.33	4.65	4.53	3.4
	2	3	3	5	2	4	5	7	6	5	4	5	6	7	6	4	5	6	5	7	5	6	5	7	6	4	4	5	6	4	4	5	6	7	4	3	4	5	6	3	4.33	5.67	6.33	5	6	4.95	5.47	3
	2	3	2	5	2	4	5	5	3	4	5	6	7	3	4	5	6	5	6	7	5	4	5	3	4	4	5	6	5	4	2	3	4	5	6	7	7	7	7	7	5	5.67	4.67	4.67	5	5	5	2.8
	2	3	1	4	3	2	4	3	6	4	5	3	4	1	3	2	4	5	1	4	5	3	1	6	1	2	1	2	3	5	1	7	7	1	7	4	1	7	6	7	2.33	2.67	3	4	5	3.85	3.4	2.6
	1	2	2	5	2	6	5	4	3	1	1	6	3	2	5	4	3	2	1	1	5	3	1	5	1	3	1	1	4	4	1	1	4	1	6	6	5	4	4	2	5.33	2.67	1.33	3.67	2.67	3.1	3.13	2.4
	1	3	3	6	4	5	3	2	6	7	6	5	4	5	4	3	6	5	5	7	6	5	7	5	4	2	4	3	2	5	5	5	3	1	1	3	5	6	5	7	4.33	4.33	6.33	4.33	5	4.2	4.87	3.4
	1	3	4	4	3	4	5	6	4	3	4	5	6	5	3	2	5	7	5	4	3	5	2	6	7	5	4	3	3	6	3	2	4	5	1	4	3	5	5	7	3.67	5.33	4	4	5.67	4.15	4.53	3
	1	3	2	6	4	4	5	3	7	5	5	6	7	5	3	2	2	7	5	5	5	4	3	2	7	6	4	3	2	6	5	1	2	3	1	5	5	4	6	7	4	3.33	5	4.33	7	4.05	4.73	3.2
	1	2	2	4	2	7	6	5	4	5	6	6	2	5	4	5	6	5	6	5	5	3	6	3	6	7	4	5	4	7	3	2	1	3	5	4	2	3	6	4	6	5.67	5	5.33	3.67	4.15	5.13	2.2
	1	3	2	5	3	4	2	5	4	5	4	7	5	4	5	3	5	6	6	5	1	4	6	5	4	4	5	2	6	3	5	5	3	6	6	3	4	7	6	7	4.67	5.33	4.67	3.67	5	4.6	4.67	2.8
	1	2	1	4	3	4	5	4	6	7	7	5	6	7	6	4	6	5	7	6	5	6	7	6	5	3	4	3	2	4	5	4	6	4	3	5	6	5	4	6	4.33	5.67	6.67	6	5.67	4.65	5.67	2.2
	1	4	2	6	4	7	4	5	3	5	6	2	5	6	3	5	7	6	5	6	7	7	1	4	5	3	4	2	5	2	2	1	5	4	3	1	5	6	7	7	4.67	5.67	5.67	4.33	4.67	4.05	5	3.4
	1	4	2	6	4	3	2	5	7	4	6	7	5	3	4	6	7	3	7	5	5	6	3	4	5	5	4	3	7	4	5	6	7	3	6	4	5	7	7	4	5.33	6.33	4	4	5	5	4.93	3.4
	1	2	1	3	1	3	4	4	7	5	4	6	4	7	5	3	4	6	7	3	1	7	2	4	5	6	3	4	5	7	3	4	5	6	7	5	4	3	3	5	4	5	5	4.33	5.67	4.45	4.8	1.6
	1	3	2	4	2	3	5	6	4	6	7	5	7	4	6	4	6	3	6	4	6	5	7	3	5	6	4	4	3	5	6	1	2	3	5	4	6	2	7	5	4	6	4.67	6	4.67	4.45	5.07	2.4
	1	2	1	6	3	5	5	5	4	5	6	5	4	5	2	5	7	5	6	5	6	5	7	4	5	4	3	3	2	1	5	5	4	5	6	2	4	6	7	5	5	6	5	4.33	4.33	4.45	4.93	2.6
	1	2	1	5	2	3	3	6	6	7	5	4	5	4	7	6	7	5	6	4	5	7	6	4	3	5	7	6	4	3	5	7	6	4	3	1	2	7	6	7	4.33	6.33	5	5	5.33	4.9	5.2	2.2
	1	3	2	5	2	5	6	7	6	4	5	5	6	7	5	5	6	7	6	5	4	5	6	3	5	4	4	5	3	4	3	4	1	4	5	3	4	5	6	6	5	6.33	5.33	5.33	6.33	4.2	5.67	2.6
	2	3	2	5	3	3	2	4	3	7	5	6	4	5	3	7	7	6	7	5	7	4	3	5	6	1	4	1	3	4	5	1	1	7	7	7	3	2	3	4	5.33	6	5.67	3.33	4.33	3.9	4.93	3
	2	3	2	4	3	7	5	2	6	4	2	6	4	2	5	3	5	2	5	4	6	6	5	6	6	3	5	5	4	6	4	7	2	1	4	7	5	3	7	5	5.33	4	3.33	4	4	4.85	4.13	2.8
	2	3	2	5	3	4	6	7	5	4	6	7	5	4	6	7	5	5	7	3	7	3	4	6	5	3	6	7	1	5	7	4	6	4	5	7	5	7	3	1	6	6.33	3.67	6	5	4.8	5.4	3
	2	4	4	6	4	7	7	7	4	1	5	7	6	4	5	7	4	3	6	7	7	5	4	5	4	7	3	6	5	4	6	7	3	4	6	7	5	4	6	7	7	5.67	4	5.67	4.33	5.25	5.33	4
	1	3	2	5	3	4	2	4	4	7	2	5	3	5	7	5	4	6	5	7	2	4	5	3	2	6	5	5	4	7	5	2	6	4	3	5	1	4	5	7	4.67	4.33	6.33	3.67	4.33	4.25	4.67	2.8
	2	3	2	4	3	5	4	6	3	5	7	6	5	4	6	7	4	3	4	5	5	3	7	2	5	5	3	4	2	5	1	1	4	4	3	2	3	5	6	7	6	4.67	4.67	5.67	3.67	3.85	4.93	2.8
	1	4	6	3	2	4	3	6	3	3	5	6	4	5	6	7	6	4	4	5	4	6	5	5	6	6	4	4	3	2	6	3	2	4	4	5	6	3	5	6	5.67	5.33	4.33	4.67	3.67	4.45	4.73	3.2
	2	4	2	5	4	1	3	1	1	1	1	1	3	1	1	3	1	5	5	5	1	4	4	3	5	5	4	4	3	1	1	4	1	4	6	1	1	5	1	4	1.67	2.33	2.33	1.67	3	3.1	2.2	3.4
	1	4	2	5	4	4	3	5	6	5	4	6	4	6	1	3	1	4	4	4	6	5	4	4	4	1	1	3	5	5	4	1	4	5	3	1	5	5	4	2	4.33	3.33	5	2.67	4.67	3.6	4	3.2
	1	4	4	5	4	1	2	2	3	4	4	6	5	6	4	3	2	2	4	6	3	1	1	2	5	5	1	4	1	5	2	4	4	4	4	4	1	1	4	1	3.33	2.67	5.33	3.33	3.33	2.85	3.6	3.6
	1	3	2	4	3	4	5	6	4	6	3	7	5	6	5	4	5	7	6	4	6	5	7	4	5	3	4	4	2	5	6	4	4	5	5	4	5	6	4	6	5	5.67	5.33	4.33	5.33	4.7	5.13	2.6
	2	4	2	2	3	7	6	6	6	6	6	6	7	7	7	7	7	7	6	7	7	6	7	2	2	2	4	3	3	1	1	1	2	7	7	4	3	4	4	7	6.67	6.33	6.67	6.33	6.67	3.85	6.53	2.6
	1	4	4	6	4	7	5	3	5	3	6	6	6	2	6	7	7	7	6	7	7	6	7	1	2	2	3	1	1	1	1	1	1	7	7	4	3	2	6	6	6.67	5.33	4	5.67	6	3.45	5.53	3.8
	2	2	1	4	1	2	4	2	2	4	3	4	5	6	4	2	3	4	1	1	4	1	1	1	1	4	4	1	3	4	1	3	1	1	1	1	3	1	1	5	2.67	2	3.67	3.67	3.67	2.1	3.13	2
	1	3	2	4	2	2	3	5	5	3	7	1	7	1	4	3	3	1	7	3	1	1	2	1	1	5	1	1	1	1	2	7	1	5	5	1	5	2	1	5	2	5	2.33	4.67	4.33	2.45	3.67	2.4
	1	2	1	4	1	1	2	4	5	6	4	3	2	6	4	2	1	4	1	4	5	6	1	3	1	4	1	5	5	4	3	1	2	4	1	1	3	1	3	5	2	2	5.33	3.33	3.67	2.95	3.27	1.8
	2	2	2	5	2	4	4	4	5	6	1	3	1	1	3	1	5	2	3	1	1	4	5	5	4	4	3	1	4	4	4	5	5	5	1	5	6	5	2	3	2.67	4	2.67	2.67	2.67	3.8	2.93	2.6
	1	3	2	5	3	4	1	1	4	5	4	5	6	5	4	5	6	4	4	3	5	1	6	5	6	5	6	5	4	6	2	6	4	3	6	3	6	3	6	3	4.67	3.67	4.33	3	4.67	4.55	4.07	2.8
	1	3	2	5	3	4	3	6	1	5	4	6	5	6	4	6	4	6	4	4	6	5	4	5	4	1	1	2	2	4	4	5	1	6	6	6	6	4	3	5	5.33	4.67	5	3.67	4	4	4.53	2.8
	2	4	2	6	4	6	6	6	6	5	4	1	1	1	6	1	4	1	6	6	6	4	4	1	1	2	6	3	1	1	6	5	5	4	2	6	6	6	5	5	2.67	5.33	4	5.33	2.67	3.95	4	3.6
	1	4	2	6	4	1	2	3	4	5	6	6	5	4	3	2	3	1	2	6	6	5	1	1	1	1	2	3	4	4	4	3	3	6	1	2	1	4	2	5	3	2.67	5	3.67	3.33	2.95	3.53	3.4
	2	4	4	5	4	3	4	2	4	1	1	2	1	3	3	1	2	3	6	6	5	6	5	3	3	3	1	6	4	4	4	1	6	6	5	4	2	1	4	6	2	3.33	3.33	2.67	2.67	3.95	2.8	3.8
	2	3	1	5	2	1	2	5	3	7	5	6	1	7	7	6	4	1	5	7	1	5	7	3	1	7	6	2	6	2	3	6	1	2	3	6	1	6	5	7	4.33	4.67	7	4.67	1.67	4	4.47	2.6
	1	3	2	4	1	6	5	6	4	3	4	3	2	1	4	6	4	5	4	3	4	5	6	4	5	3	5	6	4	6	3	5	3	5	3	2	4	5	6	5	5	4.67	2.33	4.33	3.67	4.45	4	2.2
	1	3	2	5	3	3	4	5	3	1	4	5	7	3	4	7	6	1	6	3	7	1	4	6	1	2	3	1	1	3	5	1	1	7	7	3	6	3	5	7	5	5.67	2.33	4	3.67	3.7	4.13	2.8
	2	2	1	5	3	2	4	7	5	7	2	1	7	6	5	7	3	6	7	6	7	5	6	7	7	1	3	3	2	6	4	5	4	3	5	7	7	6	6	7	3.33	5.67	6.33	3.67	6	5.05	5	2.6
	1	2	1	4	2	5	6	7	6	6	4	1	7	6	5	7	3	6	7	6	7	5	6	3	7	1	3	4	1	6	4	5	4	3	5	7	7	6	6	5	4.33	5.67	6	5	6.33	4.75	5.47	2
	2	2	1	4	5	1	2	3	1	3	1	3	3	3	1	2	3	1	1	2	1	2	1	2	1	2	1	2	1	1	1	2	3	1	2	1	1	1	2	1	2	2.33	2.67	1.33	1.67	1.45	2	2.8
	2	3	2	5	3	4	4	5	7	6	4	5	7	6	4	5	6	7	5	6	4	7	6	5	7	4	5	6	4	4	6	4	2	3	7	4	6	6	6	7	4.67	5.33	6	4	7	5.15	5.4	3
	2	2	2	4	2	4	7	7	5	6	4	7	4	5	6	5	6	6	5	4	4	3	4	3	4	5	6	7	5	4	5	7	6	4	6	7	4	6	7	4	5.33	6	5	5.67	5	5.05	5.4	2.4
	2	3	2	5	4	2	2	3	5	5	3	2	3	3	5	2	2	3	6	1	7	6	6	1	2	6	2	2	3	1	5	3	1	7	6	2	4	5	2	6	2	3.67	3	3.33	3.67	3.85	3.13	3.2
	1	4	3	6	3	4	7	6	5	6	4	7	6	4	5	5	6	7	3	5	4	3	5	6	4	7	6	5	7	4	5	6	7	5	4	6	7	5	4	6	5.33	5	5	5.33	6	5.3	5.33	3.4
	1	2	2	5	3	2	5	6	6	3	4	4	6	2	3	2	3	3	6	1	7	6	6	1	2	6	2	2	2	1	5	2	2	7	6	2	4	6	2	6	2.67	5	2	4	5	3.85	3.73	2.6
	1	2	1	3	1	6	6	5	3	3	6	6	6	6	6	7	6	7	6	7	7	6	7	1	1	1	1	1	4	4	4	2	1	7	4	4	2	2	2	7	6.33	5.67	5.33	6	5.33	3.4	5.73	1.6
	1	2	1	3	2	2	5	6	5	3	4	4	6	2	3	2	2	3	6	1	7	6	6	1	2	6	2	2	2	1	5	3	2	7	6	2	4	5	2	6	2.67	4.67	2	4	4.67	3.85	3.6	1.8
	1	3	4	6	2	4	5	6	6	6	5	4	3	5	6	5	4	5	5	6	5	6	7	4	5	6	4	4	3	5	6	2	3	6	2	4	6	5	4	6	4.33	5	5.67	5.33	4.67	4.65	5	3.2
	2	3	2	4	3	5	6	4	3	5	4	5	5	6	6	4	4	3	5	6	5	4	5	4	6	6	4	4	3	2	5	3	2	4	4	3	4	4	3	6	4.67	4.33	5.67	5.33	3.67	4.05	4.73	2.8
	2	3	2	5	3	3	4	5	7	1	7	2	3	2	4	5	4	7	7	5	7	3	4	1	5	4	1	1	6	7	4	2	5	4	1	7	4	2	6	7	3.33	5.33	2.67	5	5.67	4.05	4.4	3
	2	2	1	6	3	1	5	7	2	5	6	5	7	1	3	5	7	6	6	6	2	6	2	7	6	5	1	5	7	5	4	7	1	7	4	7	6	4	1	6	3.67	6.67	4	4.67	5	4.65	4.8	2.8
	2	2	2	4	2	6	5	6	4	6	5	6	4	5	4	2	3	4	3	4	3	4	5	6	5	5	4	3	5	6	4	5	4	3	5	6	4	3	5	6	4.67	4	5	4.67	4	4.55	4.47	2.4
	2	4	2	4	4	7	7	7	7	7	7	7	7	7	6	6	6	6	6	6	5	4	7	2	2	5	2	1	1	1	1	1	1	1	6	5	2	3	7	7	6.67	6.33	6.67	6.67	6.67	3.2	6.6	3.2
	2	2	2	4	2	6	5	5	7	6	6	6	3	3	3	6	7	6	7	6	3	3	5	5	6	7	2	2	2	2	7	7	2	2	7	2	2	7	7	7	6	6.33	5	4.67	5.33	4.35	5.47	2.4
	2	3	2	4	3	3	5	6	7	7	4	5	5	7	6	3	4	5	1	7	7	2	4	5	7	3	5	6	7	5	4	6	7	5	7	6	4	4	4	6	3.67	3.67	7	5	5.67	5.2	5	2.8
	2	3	1	4	2	5	4	4	5	2	1	1	2	1	3	4	5	3	2	5	2	5	6	4	3	2	4	5	4	6	3	4	6	7	6	5	6	4	3	4	3.33	3.67	2.67	2.67	3.33	4.45	3.13	2.4
	1	2	1	4	2	4	2	1	2	4	1	4	1	4	5	4	5	5	1	3	1	6	4	3	6	1	4	3	6	1	4	5	2	4	6	4	3	6	2	6	4	2.33	3.67	2.67	2.67	3.85	3.07	2
	2	1	1	2	2	5	5	5	5	6	5	5	4	4	5	5	5	5	5	5	5	5	5	3	5	3	3	5	5	3	6	3	3	4	6	4	3	6	4	6	5	5	5	5	4.67	4.35	4.93	1.6
	2	2	1	4	5	4	5	6	4	3	4	5	4	5	3	6	4	4	4	3	5	4	4	6	5	6	7	6	4	5	5	6	4	6	3	5	6	6	6	7	5	4.67	3.67	4	4	5.3	4.27	2.8
	2	3	2	5	3	6	5	4	5	6	7	7	7	7	6	4	4	4	1	5	5	4	6	4	3	4	6	4	6	4	5	6	5	7	3	4	6	4	5	4	5.67	3	6	6	5.33	4.75	5.2	3
	2	2	2	5	3	6	7	6	6	5	5	7	5	4	7	7	3	7	6	4	5	6	7	5	4	4	5	4	7	6	7	6	6	7	5	4	7	6	6	7	6.67	5	4.33	6.33	6	5.7	5.67	2.8
	1	2	2	4	1	6	4	7	3	5	6	7	5	6	4	6	7	3	5	6	6	7	7	3	5	6	3	1	2	3	6	2	2	3	4	4	2	6	7	4	6.33	6.33	5.67	4.67	3.67	4.15	5.33	2
	1	3	2	5	2	2	4	5	7	6	5	4	7	2	4	5	3	6	7	5	7	7	5	4	3	5	6	7	5	4	5	6	7	3	5	3	4	7	5	6	3.67	5	4.33	4.33	6.67	5.2	4.8	2.6
	1	2	2	4	2	6	6	6	5	6	5	7	7	3	7	7	6	5	3	3	7	6	7	5	4	4	3	3	3	3	3	7	7	5	5	4	3	3	7	6	6.67	5	4	6	5.67	4.75	5.47	2.2
	2	2	2	4	3	7	7	7	7	7	5	7	4	7	5	6	5	7	7	6	7	6	6	7	6	6	5	4	3	2	5	7	6	7	6	7	5	6	7	7	6.67	6.33	6.67	5.67	6	5.75	6.27	2.6
	1	4	2	6	4	1	1	2	3	4	5	4	3	2	7	4	6	5	7	6	5	7	7	7	7	7	6	5	5	4	6	5	6	7	6	5	3	5	6	7	3	5	4	4.33	3.67	5.8	4	3.4
	1	3	2	4	3	4	5	5	3	6	6	4	4	5	6	3	4	5	5	4	5	4	6	3	6	3	2	4	1	4	7	3	2	4	4	2	5	1	4	5	3.67	4.67	5	5.67	4	3.75	4.6	2.6
	1	4	2	4	4	6	6	6	6	6	6	6	6	6	6	6	6	6	5	6	6	6	6	2	2	4	4	4	4	4	4	1	1	6	4	4	2	2	5	7	6	5.67	6	6	6	3.9	5.93	3
	1	4	2	4	4	6	6	6	6	6	6	6	6	6	6	6	6	6	5	6	6	6	6	2	2	2	2	2	2	2	2	2	2	2	2	2	2	2	5	7	6	5.67	6	6	6	3	5.93	3
	2	3	2	5	4	2	1	2	1	4	3	1	3	4	2	1	4	2	6	4	4	6	6	5	4	4	5	4	4	6	4	5	4	4	4	4	2	2	5	2	1.33	4	4	2	2	4.2	2.67	3.2
	1	4	2	4	4	3	1	4	5	6	4	4	2	1	4	2	1	5	5	4	1	3	3	3	3	2	2	2	4	4	4	3	1	4	6	5	4	4	3	4	3	3.33	3.67	3	4	3.25	3.4	3
	2	4	3	5	4	4	2	2	6	4	2	4	5	5	2	3	4	5	5	4	3	2	2	4	4	5	5	5	3	2	4	2	2	2	4	4	6	2	2	5	3.67	3.67	4.33	2	5.33	3.4	3.8	3.6
	1	4	3	4	4	2	1	4	5	5	6	3	4	2	5	5	6	3	3	3	4	2	5	4	5	2	4	3	5	2	1	5	1	4	2	4	1	5	4	3	3.33	4.33	3.33	4	4	3.3	3.8	3.2
	1	3	2	4	3	6	6	6	7	6	5	5	7	5	6	6	6	6	7	6	7	6	6	1	1	7	4	1	1	1	2	2	2	4	4	4	2	3	2	2	5.67	6.33	5.67	5.67	6.67	3.1	6	2.6
	1	4	2	4	4	6	6	6	6	6	6	6	6	6	6	6	6	7	7	2	6	1	7	1	2	7	1	1	1	1	1	1	1	7	7	4	2	2	3	3	6	6.33	4.67	6	6.33	2.95	5.87	3
	1	3	2	4	3	6	6	5	5	5	5	6	6	6	7	7	7	7	6	2	7	6	6	1	1	6	1	1	1	1	1	1	1	7	7	4	3	3	3	4	6.33	6	4.33	6	6	3.25	5.73	2.6
	2	3	2	4	3	7	6	6	6	6	6	6	6	6	6	6	6	6	6	6	7	5	6	2	2	2	1	1	1	1	1	1	1	6	6	4	3	6	2	6	6.33	6	6	6	6	3.2	6.07	2.8
	1	3	2	4	4	1	1	1	2	2	3	3	4	1	3	1	3	1	2	5	1	3	3	1	1	3	3	1	1	5	5	5	3	3	6	5	4	2	1	4	1.67	2	2.67	2.33	2.33	3	2.2	2.8
	2	4	2	4	4	6	5	4	4	5	1	3	4	2	1	2	4	1	4	6	5	4	2	1	5	4	1	2	2	1	4	4	7	1	2	2	1	4	4	3	3.67	4	4.33	2.33	3	2.95	3.47	3.2
	1	4	2	4	4	6	1	2	4	5	3	1	6	3	3	2	2	5	5	5	5	4	4	5	5	5	4	4	5	6	5	5	6	5	5	5	6	6	5	4	3	3	4.33	2.33	5	4.95	3.53	3
	1	4	2	4	4	1	3	3	1	5	1	5	4	3	2	5	6	3	6	5	5	3	1	1	2	3	6	3	2	1	6	1	5	5	3	2	1	2	5	1	3.67	5	4.33	2	2.67	2.9	3.53	3
	1	4	2	4	4	4	3	3	2	1	1	5	4	6	4	6	6	4	5	3	4	5	3	6	3	3	6	3	6	3	1	5	1	4	1	2	6	1	5	6	5	4.67	3.33	2.67	3.33	3.7	3.8	3
	2	3	2	4	3	1	3	2	5	6	1	1	5	5	4	1	1	5	5	5	3	3	5	1	4	1	5	1	5	1	6	5	4	1	3	1	1	4	1	5	1	2.67	5.33	2.67	5	3	3.33	2.8
	2	3	2	4	4	2	2	2	1	4	4	3	1	2	4	1	4	3	2	1	1	3	3	3	1	1	3	3	2	1	4	2	1	4	2	3	3	1	4	4	2	2.67	2.33	3.33	1.67	2.45	2.4	3
	1	3	2	4	4	1	3	2	3	2	1	3	4	3	2	1	4	3	4	4	4	4	3	3	4	5	6	5	4	4	5	4	4	5	4	4	6	5	4	4	1.67	3.33	3	2	3.33	4.35	2.67	2.8
	1	3	2	4	4	2	1	1	4	5	4	6	5	4	6	5	4	3	4	6	5	5	4	4	5	4	4	5	4	6	5	4	3	2	1	1	3	4	2	2	4.33	3	5	3.67	4	3.65	4	2.8
	2	3	2	4	4	1	3	5	6	3	4	3	2	4	4	1	1	2	3	4	3	1	2	4	4	3	4	3	4	5	6	5	4	5	4	4	5	6	4	5	1.67	3	3.67	3.67	3.33	4.05	3.07	3
	2	4	2	4	4	1	3	3	2	7	4	2	5	2	6	4	7	5	1	5	1	2	7	6	5	4	3	1	1	3	4	6	7	5	3	2	4	6	2	7	2.33	3.67	4.67	4.33	4	3.95	3.8	3.2
	2	3	2	4	3	5	4	3	6	7	1	2	4	6	7	2	4	5	4	1	1	4	6	5	3	7	2	6	4	7	5	6	2	3	6	1	4	2	5	7	3	3.67	4.67	4	5	4.3	4.07	2.8
	2	3	2	4	3	1	4	3	5	2	2	2	1	6	7	4	2	1	7	7	7	4	3	5	6	1	3	4	5	7	6	3	1	3	5	6	7	4	2	7	2.33	4	5	4.33	2.33	4.45	3.6	2.8
	2	3	2	4	3	3	5	1	4	7	1	2	4	5	6	4	2	6	4	7	6	4	5	7	4	2	4	1	3	5	6	7	4	1	2	3	6	2	4	7	3	2.33	6.33	4	4.67	4.15	4.07	2.8
	2	3	2	4	3	6	2	1	3	4	5	6	7	1	3	4	5	6	5	2	4	6	2	5	4	3	6	1	5	2	7	3	3	3	5	2	7	4	6	1	5.33	3.67	2.33	3.33	5.33	3.95	4	2.8
	2	3	4	4	3	1	5	3	2	4	5	7	4	1	3	5	6	3	1	3	1	2	4	3	5	2	6	4	2	1	7	6	5	3	1	2	3	5	6	7	4.33	3.33	2.67	4.33	3	3.75	3.53	3.2
	2	4	2	4	4	2	2	1	4	6	7	1	2	4	2	5	3	1	4	6	1	4	4	2	5	6	7	3	1	4	5	6	7	2	1	3	5	6	7	7	2.67	2.67	5.33	3.67	2.33	4.3	3.33	3.2
	2	4	2	4	4	1	3	7	6	4	5	3	1	2	4	7	5	2	3	5	1	5	6	4	4	2	1	4	5	7	6	3	2	6	5	7	2	7	3	5	3.67	5	3.67	4	3	4.25	3.87	3.2
	2	4	4	5	4	2	5	4	7	2	4	2	1	7	3	5	1	2	2	7	1	7	3	5	6	2	3	2	4	6	5	7	4	2	5	2	6	7	5	3	3	2.33	5.33	4	3.33	4.25	3.6	3.8
	2	4	3	4	4	1	5	3	6	7	2	4	7	5	4	2	1	6	5	3	4	7	6	5	3	2	1	7	4	3	5	6	2	4	3	5	2	5	1	2	2.33	3	5	3.67	6.33	3.85	4.07	3.4
	2	4	2	4	4	3	3	5	2	4	5	7	7	5	6	4	1	2	1	4	6	5	6	3	7	2	1	2	3	4	5	6	1	2	3	4	5	7	6	1	4.67	2.33	4.33	4.67	3.67	3.95	3.93	3.2
	2	2	2	4	2	2	7	5	6	4	3	3	1	5	6	7	4	3	2	1	4	4	7	2	3	5	6	1	3	4	5	6	7	2	3	1	5	6	7	7	4	3.67	3.33	5.33	3.33	4.4	3.93	2.4
	2	3	2	5	3	3	4	5	6	7	2	3	1	4	5	3	7	6	5	4	1	3	7	5	4	6	2	5	5	4	7	2	1	6	6	4	2	5	7	7	3	5.67	5	3.67	4.33	4.45	4.33	3
	2	2	1	4	2	1	1	1	2	4	5	6	7	6	5	4	3	5	2	4	7	4	3	5	4	7	2	1	3	6	5	4	2	3	5	4	6	7	7	1	3.67	2	4.67	3.67	4.67	4.3	3.73	2.2
	2	2	2	4	2	6	5	4	7	1	1	3	2	4	5	6	7	7	2	3	1	3	2	7	6	5	1	4	7	3	2	1	4	5	6	7	2	3	4	5	5	4.33	2.67	3.67	5.33	3.9	4.2	2.4
	2	3	2	4	2	7	7	6	5	1	4	3	2	5	6	1	4	5	2	3	1	4	5	7	6	3	2	5	7	4	1	2	3	7	4	2	5	7	6	3	3.67	4	3	5.67	4	4.2	4.07	2.6
	2	3	2	4	3	1	3	5	7	4	2	6	3	5	7	2	1	6	5	7	1	4	3	6	7	2	5	1	4	6	5	1	2	3	6	5	3	4	2	5	3	3.67	5.33	4	5.33	3.75	4.27	2.8
	1	3	2	4	3	7	5	6	7	7	7	6	5	1	4	7	4	6	5	6	7	7	7	1	1	1	1	1	1	1	1	1	7	4	4	1	1	5	6	7	6.67	5	4.67	5.33	6	3.25	5.53	2.6
	2	3	2	4	3	5	6	7	5	6	6	5	4	7	6	4	7	5	6	5	6	6	6	5	4	6	4	3	2	3	5	4	1	2	1	3	1	6	3	6	4.67	6.67	6	6	4.67	3.85	5.6	2.8
	2	4	2	4	4	6	7	6	5	5	5	6	4	7	6	5	7	5	6	5	7	6	6	3	4	6	4	4	2	2	5	1	1	5	4	3	2	6	5	7	5.67	6.33	5.67	6	4.67	4.15	5.67	3.2
	2	2	3	4	2	5	6	5	4	6	7	6	5	6	6	5	6	5	7	6	5	5	4	3	3	2	3	4	2	3	6	2	2	3	4	1	1	6	5	7	5.33	6	6	6.33	4.67	3.55	5.67	2.6
	2	3	3	4	3	5	5	4	5	6	4	6	4	7	6	5	6	1	5	4	6	5	7	3	5	3	2	4	2	3	6	1	1	6	5	2	1	7	4	7	5.33	5	5.67	5	3.33	4	4.87	3
	2	4	3	4	4	5	4	4	5	6	7	7	5	6	6	5	7	5	7	6	5	6	7	3	4	6	4	3	2	2	5	1	2	5	4	3	1	6	5	5	5.67	6	6	5.67	5	3.95	5.67	3.4
	2	3	2	4	3	4	5	6	3	5	7	7	5	6	4	6	6	3	4	5	5	6	7	4	4	6	4	4	2	2	6	1	1	5	5	4	2	6	4	5	5.67	5.33	5.33	5.33	3.67	4.15	5.07	2.8
	2	3	2	4	3	2	3	6	2	7	4	5	6	7	4	3	4	5	7	3	3	7	4	6	7	5	3	4	2	3	4	7	5	6	3	5	7	6	3	7	3.33	5.67	5.67	3.67	4.33	4.85	4.53	2.8
	2	3	2	5	3	6	2	4	6	3	1	7	5	4	3	6	2	5	7	4	7	4	2	5	6	3	1	2	4	5	7	3	1	6	6	2	4	3	5	7	6.33	4.33	3.67	2	5.33	4.15	4.33	3
	1	4	2	4	4	6	6	6	6	7	3	7	6	7	6	7	6	6	5	7	7	7	7	1	1	6	1	1	1	1	1	7	7	4	1	1	7	5	6	7	6.67	5.67	7	5	6	3.95	6.07	3
	1	4	2	4	4	7	4	5	5	6	5	6	5	6	4	6	6	6	7	6	7	2	2	2	5	4	1	1	1	1	1	4	6	5	5	5	7	5	7	7	6.33	6	6	4.33	5.33	3.9	5.6	3
	2	3	2	4	3	7	7	7	7	7	4	1	1	4	5	5	7	4	5	7	5	5	3	7	5	1	1	4	1	1	6	7	4	5	7	6	4	6	5	7	4.33	6.33	6	5.33	4	4.5	5.2	2.8
	2	3	2	4	3	6	7	5	5	5	5	5	5	7	5	6	5	6	5	7	7	5	5	1	1	4	1	1	1	1	1	1	1	7	7	4	1	4	5	7	5.67	5	6.33	5.67	5.33	3.25	5.6	2.8
	1	4	2	5	4	6	2	1	3	6	2	2	2	3	1	4	5	2	3	5	7	2	5	1	1	2	5	1	1	1	1	1	7	7	4	5	5	5	5	7	4	3	4.67	1.67	2.33	3.65	3.13	3.2
	1	3	2	4	3	6	5	6	7	7	7	6	6	2	6	6	7	7	7	5	7	7	7	6	6	2	1	1	1	3	3	3	3	3	5	5	1	1	1	4	6	6.67	4.67	6	6.67	3.5	6	2.6
	1	4	2	4	4	7	7	7	7	7	7	5	5	5	5	5	5	5	7	7	7	6	7	7	7	7	1	1	1	1	1	1	1	7	6	4	1	3	2	6	5.67	6.33	6.33	6.33	5.67	3.85	6.07	3
	2	3	2	4	4	6	6	6	6	6	6	7	7	7	7	2	5	5	6	5	5	6	6	7	7	6	7	1	1	1	3	3	3	1	1	4	7	5	6	6	5	5.67	6	6.33	6	4.3	5.8	3
	1	3	2	4	3	5	7	5	7	5	6	7	6	7	6	7	6	7	6	7	7	5	6	5	7	5	7	5	7	6	2	2	2	4	5	5	6	5	6	7	6.33	5.67	6.33	6.33	6.67	5.2	6.27	2.6
	2	3	2	4	3	7	6	7	7	7	7	6	6	6	7	7	6	6	5	6	7	6	7	6	7	6	1	1	1	1	1	1	1	1	1	5	1	4	6	7	6.67	6	6.33	6.67	6.33	3.55	6.4	2.8
	2	3	2	4	3	7	5	5	5	5	5	6	6	6	1	1	1	1	5	7	7	5	6	3	3	3	2	2	2	2	2	1	1	1	1	1	1	3	6	1	4.67	3.67	6	3.67	4	2.65	4.4	2.8
	2	3	2	4	3	7	7	7	7	7	7	5	4	2	7	7	5	5	6	6	5	5	5	5	6	6	1	1	1	1	1	2	2	2	1	4	7	3	3	4	6.33	6	5	7	5.33	3.25	5.93	2.8
	2	4	3	4	4	6	7	6	6	6	6	6	6	4	3	2	2	2	5	7	7	7	7	1	1	5	1	1	1	1	1	1	1	7	7	4	1	2	3	6	4.67	4.33	5.67	5.33	4.67	3.25	4.93	3.4
	2	2	1	4	3	6	2	7	6	7	6	2	6	3	7	6	7	6	5	7	6	7	7	7	6	2	7	1	3	6	6	2	2	6	7	2	6	6	2	6	4.67	6.33	5.67	5	6	4.85	5.53	2.4
	1	4	2	4	4	4	1	5	5	5	5	5	5	5	1	4	4	5	1	4	6	6	5	1	3	1	3	1	1	1	5	1	1	5	5	1	1	5	1	5	4.33	3.33	4.67	2.33	5	2.9	3.93	3
	2	3	2	4	3	5	6	5	5	6	5	1	5	5	3	4	5	5	2	5	5	2	5	2	2	5	1	2	2	2	1	2	2	5	5	2	2	2	2	5	3.33	4	5.33	4.67	5	2.8	4.47	2.8
	1	3	2	4	3	5	6	5	5	6	5	1	5	5	3	4	5	5	2	5	5	2	5	2	2	5	1	2	2	2	1	2	2	5	5	2	2	2	2	5	3.33	4	5.33	4.67	5	2.8	4.47	2.6
	1	3	2	4	2	2	1	1	2	1	2	7	2	1	7	7	7	7	7	4	7	7	7	1	1	7	1	1	1	1	3	1	1	7	7	1	1	6	7	7	5.33	5	2	3.33	3.67	3.75	3.87	2.4
	1	2	1	4	1	5	4	4	6	5	4	1	6	6	2	3	6	6	5	7	6	6	2	2	2	4	2	3	1	1	5	5	2	2	2	5	2	5	2	2	3	5	6	3.33	6	3.05	4.67	1.8
	1	2	1	4	1	5	4	5	6	5	4	1	5	5	2	3	6	6	5	7	6	6	2	2	2	4	2	3	1	1	5	5	2	2	2	5	6	2	2	7	3	5.33	5.67	3.33	5.67	3.35	4.6	1.8
	1	4	2	5	4	7	6	7	6	7	5	4	5	4	6	6	6	7	4	6	6	7	4	5	7	4	1	1	1	1	2	4	5	5	1	5	6	4	6	7	5.67	5.67	5.67	5.67	6	4.1	5.73	3.2
	1	4	2	4	4	7	5	6	7	4	1	1	1	4	5	4	5	6	5	6	7	7	5	5	4	7	5	1	1	1	1	1	1	4	6	3	4	2	4	6	4	5.33	4.67	3.67	4.67	3.75	4.47	3
	1	3	2	4	4	5	7	4	4	4	4	4	4	5	6	5	6	5	6	5	7	1	4	1	2	2	2	1	1	1	1	1	2	5	3	6	1	2	6	7	4.67	5.33	4.67	5.67	4.33	2.8	4.93	2.8
	2	4	2	4	4	7	5	4	6	7	6	2	5	6	6	7	6	6	7	6	7	6	5	4	1	2	2	1	1	1	1	2	1	7	5	1	4	6	6	6	5.33	5.67	6.33	5.67	5.67	3.45	5.73	3.2
	1	4	2	5	4	7	3	6	6	7	5	1	6	1	2	6	6	7	5	6	7	1	5	1	1	5	5	1	1	3	1	1	2	7	4	4	6	5	6	6	4.67	5.67	4.67	3.33	6.33	3.6	4.93	3.2
	2	3	4	4	4	3	5	5	4	6	7	6	4	5	7	6	5	4	4	5	6	5	7	3	4	6	4	4	2	1	7	2	1	4	5	6	1	4	4	5	5	4.67	5.33	6.33	4	4.05	5.07	3.4
	1	3	2	4	3	7	5	5	4	4	5	4	5	6	5	5	5	5	7	7	6	6	7	7	7	5	5	4	4	4	4	3	1	1	7	1	1	7	6	7	5.33	5.67	5.67	5	4.67	4.65	5.27	2.6
	1	2	1	3	3	5	1	6	7	7	6	1	6	7	5	3	7	7	1	1	7	5	7	1	1	1	1	1	1	1	5	1	1	6	6	1	5	1	6	7	3	4.67	5	4	6.67	3.25	4.67	2
	2	4	2	4	4	7	6	6	6	7	6	6	7	6	6	6	7	6	7	6	7	5	7	5	5	6	6	1	2	2	1	2	2	6	5	4	3	6	3	7	6.33	6.67	6.33	6	6.33	4.25	6.33	3.2
	1	3	2	4	3	5	2	4	7	4	5	7	7	7	7	7	6	7	7	7	7	6	6	5	5	1	1	1	1	1	7	1	1	4	4	4	7	7	1	1	6.33	5.67	6	4.67	7	3.55	5.93	2.6
	1	2	1	3	2	2	1	2	5	6	3	3	3	3	6	3	3	3	3	6	1	1	1	3	3	3	1	3	2	1	1	3	1	3	3	3	1	3	3	3	2.67	2.67	5	3.33	3.67	2.15	3.47	1.8
	1	3	2	5	2	6	7	7	6	7	7	5	7	7	6	6	7	7	4	7	7	6	7	2	5	7	2	2	2	1	6	3	2	6	6	6	1	3	2	5	5.67	6	7	6.67	6.67	4.05	6.4	2.6
	2	3	2	4	4	6	3	6	6	7	6	6	6	5	5	2	2	6	6	6	5	5	5	2	2	2	1	1	1	3	2	3	1	6	6	1	2	2	3	3	4.67	4.67	6	4.67	6	2.8	5.2	3
	1	2	1	4	3	2	1	4	7	7	1	5	4	7	5	2	5	7	7	6	4	5	4	4	6	1	1	6	4	5	5	4	1	4	4	1	4	5	5	4	3	5.33	6.67	2.33	6	3.85	4.67	2.2
	1	3	2	4	3	6	5	5	6	7	6	6	7	7	6	6	6	7	7	6	7	5	7	2	4	6	6	1	2	2	1	2	2	6	5	3	4	5	2	7	6	6	6.67	5.67	6.67	3.95	6.2	2.6
	2	4	2	4	4	3	3	4	5	6	6	6	6	3	6	6	6	6	6	6	6	6	6	4	2	1	1	1	2	1	1	1	1	6	1	1	1	1	1	2	5	5.33	5	5	5.67	2.3	5.2	3.2
	2	3	2	4	4	6	6	6	6	7	4	3	3	5	6	3	6	6	5	2	5	6	6	7	6	7	1	1	1	1	3	1	1	3	3	2	1	1	1	2	4	5.67	4.67	5.33	5	2.95	4.93	3
	2	4	2	4	4	5	4	3	5	5	6	6	6	4	4	3	4	4	1	4	4	6	6	2	1	7	7	1	1	1	1	1	1	6	6	2	4	4	3	6	4.67	2.67	4.33	4.67	5	3.5	4.27	3.2
	1	4	4	4	4	5	4	4	5	2	3	5	7	6	5	2	4	6	7	6	5	6	5	6	4	5	3	5	4	2	2	1	1	2	1	5	3	4	5	7	4	5	4.67	4	6	3.8	4.73	3.4
	2	2	1	4	2	7	1	3	1	3	5	4	6	4	7	3	7	5	6	7	6	4	5	7	4	3	1	1	1	2	6	3	6	4	4	6	3	5	6	7	4.67	5.33	4.67	4.33	4	4.2	4.6	2.2
	1	2	1	4	2	1	2	3	2	2	5	6	5	4	5	4	6	4	4	5	5	4	2	4	2	4	5	6	7	4	4	4	5	6	4	2	1	2	4	4	3.67	4.33	3.67	4	3.67	3.95	3.87	2
	1	3	2	5	3	5	7	4	6	4	3	3	3	6	3	6	5	5	5	6	7	6	6	5	5	2	2	4	4	1	1	3	1	5	6	6	5	4	5	4	4.67	4.67	5.33	4.33	4.67	4.1	4.73	2.8
	1	4	2	5	4	7	6	5	7	5	7	5	6	5	5	5	6	7	7	5	6	1	3	4	3	4	6	3	4	1	6	2	5	6	6	4	5	4	6	4	5.67	6	5	6	6.67	4.15	5.87	3.2
	1	3	1	5	3	7	5	4	7	5	3	2	6	4	6	7	2	1	6	4	7	1	5	1	1	1	1	1	3	4	3	1	1	7	7	3	2	2	1	7	5.33	4	4.33	4.67	4.67	2.95	4.6	2.6
	1	4	3	4	4	7	4	7	5	7	6	4	4	5	6	7	7	6	7	4	2	6	1	5	1	1	7	6	1	4	5	1	1	4	6	5	1	3	5	7	6	7	5.33	5.33	5	3.6	5.73	3.2
	1	4	2	4	4	1	6	6	6	5	6	6	5	6	6	7	5	6	6	5	7	6	5	6	4	6	6	2	1	1	1	2	2	6	7	3	3	2	2	6	4.67	5.67	5.33	6	5.67	3.9	5.47	3
	1	4	2	4	4	2	1	1	1	1	1	2	1	1	7	2	1	7	7	6	6	7	6	6	2	1	6	7	1	2	1	4	5	7	6	1	6	6	7	6	2	3	2.67	3	3	4.65	2.73	3
	2	3	2	5	3	6	4	7	6	7	6	6	6	3	7	6	7	6	5	7	6	7	7	7	6	2	7	1	2	6	6	2	2	6	7	2	6	6	2	6	6	6.33	5.67	5.67	6	4.8	5.93	3
	2	2	1	3	2	6	1	4	7	5	2	7	7	6	1	2	6	7	7	4	7	1	2	4	6	5	7	5	7	7	6	6	5	6	4	4	6	7	4	6	5	5.67	5	1.33	7	5.25	4.8	2
	2	4	2	5	4	4	6	6	6	7	5	4	6	5	5	5	6	6	5	6	7	7	7	1	2	3	1	6	7	6	1	1	1	1	7	7	1	7	7	6	4.33	5.67	6	5.33	6	4.3	5.47	3.4
	1	3	2	4	2	1	6	6	6	5	6	6	5	2	6	7	4	6	5	7	6	5	6	1	6	6	2	1	1	1	1	2	2	3	7	2	3	2	2	6	4.67	5	4.67	6	5.67	3.25	5.2	2.4
	2	4	2	4	4	6	6	6	5	6	6	5	6	6	7	4	6	6	5	6	5	6	6	6	3	2	1	1	1	1	2	2	6	7	2	3	2	2	2	7	5	5.67	6	6.33	5.67	3.35	5.73	3.2
	2	3	1	4	2	7	5	5	6	4	2	2	2	1	2	3	5	5	4	6	7	5	7	7	4	5	6	4	5	4	4	5	7	7	1	1	1	3	4	6	4	4.67	3.67	3	4.33	4.65	3.93	2.4
	1	3	2	5	4	7	6	6	6	7	5	4	6	5	5	5	6	2	7	7	7	7	7	1	6	7	5	1	1	1	2	7	7	1	7	7	3	4	6	6	5.33	6.33	6.33	5.33	4.67	4.65	5.6	3
	2	2	1	4	3	5	6	6	4	7	6	6	4	5	4	5	6	5	7	4	6	5	7	3	6	6	4	3	2	4	6	2	2	5	4	1	3	2	4	6	5.33	6.33	5.33	5.33	4.33	4.05	5.33	2.4
	2	4	2	4	4	5	4	5	4	2	7	6	5	6	5	5	6	4	7	4	6	5	7	3	4	6	3	4	2	3	7	1	1	3	4	2	3	4	2	7	5.33	6	4	5.33	4.33	3.85	5	3.2
	2	3	2	4	3	7	7	2	5	6	6	7	4	5	5	6	4	5	4	6	7	7	6	4	4	5	4	3	1	5	6	2	2	4	5	4	3	6	2	5	6.67	3.33	5.67	6	4.67	4.25	5.27	2.8
	2	2	1	4	3	6	5	7	5	7	7	6	5	6	7	5	4	4	6	5	6	4	5	5	4	6	3	4	2	6	5	4	3	4	6	4	5	3	3	5	5.67	5.67	6	6.33	4.67	4.35	5.67	2.4
	2	4	2	4	4	6	6	6	5	5	6	6	5	4	6	6	5	4	6	2	6	5	6	1	1	2	1	6	1	1	4	1	1	6	6	1	1	1	1	5	6	5.67	3.67	6	4.67	2.85	5.2	3.2
	1	2	1	4	3	5	6	5	4	6	7	6	5	7	6	6	7	5	7	5	6	5	6	5	5	5	6	2	4	1	2	5	2	1	4	5	2	1	6	4	5.67	6.33	6	6.33	4.67	3.85	5.8	2.2
	1	2	1	3	3	2	1	2	5	6	4	4	4	4	6	4	4	4	6	3	1	1	1	2	2	2	1	2	3	1	1	2	1	3	2	3	1	3	3	3	3.33	4	4.33	3.67	4.33	1.9	3.93	2
	2	4	2	4	4	5	6	4	5	6	7	5	4	5	7	5	6	6	6	5	5	5	6	5	5	6	3	4	1	2	4	2	1	4	4	3	1	5	5	5	5	5.33	5.33	6.67	5	3.8	5.47	3.2
	2	4	2	4	4	4	5	5	5	7	5	6	6	7	5	5	5	5	5	7	7	5	6	1	3	7	3	1	1	1	1	1	1	5	6	1	1	1	1	7	5	5	7	5	5.33	3	5.47	3.2
	2	2	1	4	2	7	6	6	6	7	5	4	6	4	4	4	6	6	5	6	7	7	7	7	3	5	6	1	1	1	1	1	7	3	6	4	7	7	6	6	5	5.67	5.67	5	6	4.65	5.47	2.2
	1	3	1	4	2	7	6	3	5	5	7	6	4	5	6	6	7	7	7	4	4	5	5	6	3	6	6	2	5	2	1	1	1	1	6	3	3	2	2	4	6.33	5.67	4.67	6.33	5.33	3.4	5.67	2.2
	2	3	4	4	2	4	5	5	6	7	6	5	4	5	3	3	5	6	6	7	4	6	7	3	5	6	4	5	1	1	5	2	2	5	4	3	1	6	5	7	4	5.33	6.33	4.67	5.33	4.1	5.13	3
	2	3	2	4	3	5	7	6	5	6	4	5	3	6	6	5	4	4	5	6	7	6	5	4	5	6	4	4	1	2	6	4	3	4	5	2	1	7	4	6	5	5	6	5.67	4	4.3	5.13	2.8
